# Supplementary material for: Renal function in patients with non-dialysis chronic kidney disease receiving intravenous ferric carboxymaltose: an analysis of the randomized FIND-CKD trial
Source: BMC Nephrol. 2017 Jan 17;18:24. doi: 10.1186/s12882-017-0444-6 (PMC5240256; doi:10.1186/s12882-017-0444-6)
Supplement: Additional file 4: Figure S2. — (a) Ferritin and (b) transferrin saturation (TSAT) for patients with eGFR values at baseline and month 12 who did or did not receive alternative anemia therapy or permanently discontinued study therapy before month 12. BL, baseline; FCM, ferric carboxymaltose. (ZIP 456 kb) [file 12882_2017_444_MOESM4_ESM.zip]

Archive with 2 entries (2 files):
- FIND-CKD RENAL Supplementary Figure 2AR2.eps
- FIND-CKD RENAL Supplementary Figure 2BR2.eps
